# Supplementary material for: In vivo imaging and pharmacokinetics of percutaneously injected ultrasound and X-ray imageable thermosensitive hydrogel loaded with doxorubicin versus free drug in swine
Source: PLoS One. 2024 Dec 19;19(12):e0310345. doi: 10.1371/journal.pone.0310345 (PMC11658602; doi:10.1371/journal.pone.0310345)
Supplement: S2 Appendix — (XLSX) [file pone.0310345.s002.xlsx]

## Sheet: Fig12A1
Calibration curve for doxorubicin in plasma samples
								Ratio of Area for Dox/DNR
	Run 1		Run 2		Run 3		Run 1	Run 2	Run 3	Average	STD
	Area for Dox	Area for DNR	Area for Dox	Area for DNR	Area for Dox	Area for DNR
[Dox], ug/mL
0.78	0.0547406	2.70133	0.0610511	2.71206	0.0747054	2.66623	0.0202643	0.022511	0.0280191	0.0235981	0.00399007
1.56	0.0881794	1.72327	0.0793621	1.73191	0.0883628	1.71353	0.0511698	0.0458235	0.0515677	0.0495203	0.00320776
3.125	0.210307	2.15284	0.201749	2.05745	0.219238	2.06948	0.0976882	0.0980578	0.105939	0.100562	0.00466041
6.25	0.545173	2.68561	0.524324	2.4702	0.303218	1.43268	0.202998	0.21226	0.211644	0.208967	0.00517875
12.5	0.906153	2.18778	0.890322	2.17371	0.895561	2.16124	0.414188	0.409586	0.414374	0.412716	0.00271204
25	1.60128	1.98368	1.6111	1.99123	1.34603	1.67404	0.807227	0.809098	0.804061	0.806795	0.00254613
50	4.51968	2.73452	4.51059	2.70378	4.50046	2.72439	1.65282	1.66825	1.65191	1.65766	0.0091819
100	9.60103	2.94372	9.41404	2.87253	9.38904	2.8736	3.26153	3.27726	3.26734	3.26871	0.00795611
			y= ax+b	x = (y-b)/a
			b	0.0004
			a	0.0328

## Sheet: Fig12A2
Doxorubicin concentration in blood for all the animals
[DOX, ug/mL]	POLDOX			Free DOX
Time	SW51	SW52	SW53	SW54	SW55	SW56
0	0	0.0860182	0	0	0.0311414	0
2	0.0638843	0.0538858	0	0.955411	0.55339	0.11383
5	0.0450685	0.0564463	0	2.42127	2.03133	0.550413
10	0.276141	0.238888	0	3.60833	2.22945	4.37941
20	0.602926	0	2.2083	4.9421	3.79739	7.11001
24	1.55407	0.163064	2.55029	5.62485	3.77761	5.43648
26	1.25949	0	2.61384	4.28029	1.46004	2.27986
29	1.09824	0	1.86203	2.33245	2.00624	2.27933
34	0.42169	0	0.785306	1.52667	1.24882	0.895634
44	0.11047	0	0.259456	0.7617	0.374833	0.493359
64	0.0957993	0	0.196835	0.473206	0.179362	0.219096
84	0.072534	0	0.191742	0.202666	0.207851	0
114	0.0592858	0	0.0653575	0.175902	0.0601387	0.0848882
144	0.044669	0	0.16458	0.0898063	0.0568452	0
204	0.027653		0.0346703	0	0.0944288	0.0689524
364	0.0317616		0.0476063	0	0.0984864	0

## Sheet: Fig12E1
Calibration curve for measuring doxorubicin concentration in liver tissue
								Ratio of Area for Dox/DNR
	Run 1		Run 2		Run 3		Run 1	Run 2	Run 3	Average	STD
	Area for Dox	Area for DNR	Area for Dox	Area for DNR	Area for Dox	Area for DNR
[Dox], ug/mL
3.125	0.220738	5.0295	0.24408	5.71853	0.269812	5.75123	0.0438887	0.0426823	0.0469138	0.0444949	0.00217992
6.25	0.193267	2.69279	0.318123	4.02637	0.557747	6.41836	0.071772	0.0790099	0.0868987	0.0792269	0.00756566
12.5	0.285394	2.48838	0.300661	2.76629	1.04198	7.60364	0.114691	0.108687	0.137037	0.120138	0.0149393
25	0.173027	0.899599	0.201331	0.978849	0.19062	1.01962	0.192338	0.205681	0.186952	0.19499	0.00964231
50	3.96811	11.5712	2.83311	4.71614	3.9693	11.499	0.342929	0.600726	0.345186	0.429614	0.148192
100	1.34437	2.07553	1.79328	1.96157	5.45703	5.89018	0.647724	0.914206	0.926462	0.829464	0.157511
					y= ax+b	x = (y-b)/a
					b	0.0168
					a	0.0081

## Sheet: Fig12E2&E3
DOX concentration at the injection site
	DOX (mg/mg of liver tissue)
SW51	0.92			SW54	0.61
SW52	0.55			SW55	0.15
SW53	0.44			SW56	0.26
DOX concentration in organs (single point calibration used)
	DOX (ng/mg of organ tissue)
	POLDOX group						Free DOX group
	SW51	SW52	SW53	Average	STD		SW54	SW55	SW56	Average	STD
Heart	0	0	2.80254	0	1.9817	Heart	4.07286	18.2445	26.4304	16.2492	11.3115
kidney	21.0008	0	40.2411	21.0008	13.605	kidney	64.2133	50.1834	51.8152	55.404	7.67263
Liver	6.77401	0	0	6.77401	4.78995	Liver	13.8156	11.3918	12.6335	12.6136	1.21203
Spleen	9.77007	0	6.95118	9.77007	1.99325	Spleen	26.5957	21.6732	21.6802	23.3164	2.83999
